# Supplementary material for: Distinct roles for motor cortical and thalamic inputs to striatum during motor skill learning and execution
Source: Sci Adv. 2022 Feb 25;8(8):eabk0231. doi: 10.1126/sciadv.abk0231 (PMC8880788; doi:10.1126/sciadv.abk0231)
Supplement: Supplementary file 2 — Movie S1 [file sciadv.abk0231_movie_s1.zip]

Archive with 1 entries (1 files):
- sciadv.abk0231_movie_s1.mp4
